# Supplementary material for: Cerebral chemoarchitecture shares organizational traits with brain structure and function
Source: eLife. 2023 Jul 13;12:e83843. doi: 10.7554/eLife.83843 (PMC10371225; doi:10.7554/eLife.83843)
Supplement: Supplementary file 4. — Replication of multimodal receptome gradient contextualization through correlation using a Schaefer granularity of 300 parcels. [file elife-83843-supp4.xlsx]

## Sheet: RC G1
	spearman's r	pvgm
SC G1	-0.324242	0.113
FC G1	-0.303776	0.059
MPC G1	0.40334	0
BB G1	-0.427883	0.004
SC G2	-0.144498	0.37
FC G2	-0.498057	0

## Sheet: RC G2
	spearman's r	pvgm
SC G1	-0.689499	0.008
FC G1	-0.225955	0.196
MPC G1	0.181447	0.187
BB G1	-0.363886	0.028
SC G2	0.0183522	0.922
FC G2	0.00172091	0.991

## Sheet: RC G3
	spearman's r	pvgm
SC G1	0.218787	0.36
FC G1	0.518471	0.002
MPC G1	0.209836	0.165
BB G1	-0.32111	0.063
SC G2	-0.0617229	0.738
FC G2	0.0280523	0.86
