# Supplementary material for: Cerebral chemoarchitecture shares organizational traits with brain structure and function
Source: eLife. 2023 Jul 13;12:e83843. doi: 10.7554/eLife.83843 (PMC10371225; doi:10.7554/eLife.83843)
Supplement: Supplementary file 5. — Replication of multimodal receptome gradient contextualization through correlation using a Schaefer granularity of 400 parcels. [file elife-83843-supp5.xlsx]

## Sheet: RC G1
	spearman's r	pvgm
SC G1	-0.419573	0.053
FC G1	-0.0017102	0.993
MPC G1	-0.03402	0.812
BB G1	-0.183722	0.27
SC G2	0.0466096	0.777
FC G2	0.218726	0.104

## Sheet: RC G2
	spearman's r	pvgm
SC G1	-0.594328	0.017
FC G1	-0.325299	0.09
MPC G1	0.430612	0.001
BB G1	-0.560473	0.001
SC G2	-0.0113076	0.955
FC G2	-0.369288	0.004

## Sheet: RC G3
	spearman's r	pvgm
SC G1	0.392935	0.165
FC G1	0.524045	0.003
MPC G1	0.174074	0.289
BB G1	-0.282575	0.178
SC G2	-0.0115279	0.969
FC G2	-0.00119119	0.993
